# Supplementary material for: Epigenetic profiling for prognostic stratification and personalized therapy in breast cancer
Source: Front Immunol. 2025 Jan 14;15:1510829. doi: 10.3389/fimmu.2024.1510829 (PMC11772270; doi:10.3389/fimmu.2024.1510829)
Supplement: Supplementary file 5 [file Table1.xlsx]

## Sheet: Sheet1
Table S1: Detailed dataset characteristics.
Dataset name	Number of cases	Platform type	Profiling platforms	Inclusion Criteria
TCGA-BRCA	1076	RNA-seq	Illumina NextSeq 500	Complete survival data
GSE202203	3206	RNA-seq	Illumina NextSeq 500	Complete survival data
GSE96058	3409	RNA-seq	Illumina NextSeq 500	Complete survival data
GSE20685	327	Microarray	Affymetrix Human Genome U133 Plus 2.0 Array	Complete survival data
GSE131769	298	Microarray	Illumina HumanHT-12 V3.0 expression beadchip	Complete survival data
GSE58812	107	Microarray	Affymetrix Human Genome U133 Plus 2.0 Array	Complete survival data
GSE11121	200	Microarray	Affymetrix Human Genome U133A Array	Complete survival data
GSE6532	87	Microarray	Affymetrix Human Genome U133 Plus 2.0 Array	Complete survival data
GSE48391	81	Microarray	Affymetrix Human Genome U133 Plus 2.0 Array	Complete survival data
GSE86166	330	Microarray	Rosetta/Merck Human RSTA Custom Affymetrix 2.0 microarray	Complete survival data
Metabric	1747	Microarray	Illumina HumanHT-12 v3	Complete survival data
